# Supplementary material for: Product Factors Affecting Milk Choices among Chinese Older Adults
Source: Foods. 2024 Jan 23;13(3):371. doi: 10.3390/foods13030371 (PMC10855976; doi:10.3390/foods13030371)
Supplement: Supplementary file 1 [file foods-13-00371-s001.zip]

Archive with 1 entries (1 files):
- foods-2800315-supplementary.pdf
